# Supplementary material for: Development of a Semi-Mechanistic Modeling Framework for Wet Bead Milling of Pharmaceutical Nanosuspensions
Source: Pharmaceutics. 2024 Mar 13;16(3):394. doi: 10.3390/pharmaceutics16030394 (PMC10974034; doi:10.3390/pharmaceutics16030394)
Supplement: Supplementary file 1 [file pharmaceutics-16-00394-s001.zip]

Archive with 1 entries (1 files):
- pharmaceutics-2905975-supplementary.pdf
